# Supplementary material for: The Detection and Analysis of Microplastics in a Typical Mountainous Drinking Water System in China
Source: Toxics. 2024 Nov 8;12(11):807. doi: 10.3390/toxics12110807 (PMC11598732; doi:10.3390/toxics12110807)
Supplement: Supplementary file 1 [file toxics-12-00807-s001.zip]

Archive with 1 entries (1 files):
- toxics-3275191-supplementary.pdf
